# Supplementary material for: Influence of Environmental Governance on Deforestation in Municipalities of the Brazilian Amazon
Source: PLoS One. 2015 Jul 24;10(7):e0131425. doi: 10.1371/journal.pone.0131425 (PMC4514646; doi:10.1371/journal.pone.0131425)
Supplement: S1 File — Supporting information with data table, statistical analyzes, document explaining the governance indicators and a list of software and packges used. (ZIP) [file pone.0131425.s001.zip]

Archive with 10 entries (9 files):
- support_information/
- support_information/model_desmatamento.pdf
- support_information/model_desmatamento.txt
- support_information/model_desmatamento2000.pdf
- support_information/model_desmatamento2000.txt
- support_information/model_estradas_relative.pdf
- support_information/model_estradas_relative.txt
- support_information/supportinformation1.docx
- support_information/supportinformation3.docx
- support_information/supportinformation4.csv
