# Supplementary material for: Influence of Environmental Governance on Deforestation in Municipalities of the Brazilian Amazon
Source: PLoS One. 2015 Jul 24;10(7):e0131425. doi: 10.1371/journal.pone.0131425 (PMC4514646; doi:10.1371/journal.pone.0131425)
Supplement: S1 File — Supporting information with data table, statistical analyzes, document explaining the governance indicators and a list of software and packges used. (ZIP) [file pone.0131425.s001.zip › support_information/model_desmatamento.txt]

Iterations = 100005:150000
Thinning interval = 5 
Number of chains = 3 
Sample size per chain = 10000 

1. Empirical mean and standard deviation for each variable,
   plus standard error of the mean:

                                        Mean        SD  Naive SE Time-series SE
a                                  7.631e+01 7.824e+01 4.517e-01      5.995e-01
b.area                             1.075e+02 8.663e+01 5.002e-01      5.001e-01
b.desmatamento2000                 1.235e+00 5.844e-02 3.374e-04      4.115e-04
b.estradas                        -3.681e+00 1.445e+00 8.344e-03      1.019e-02
b.govamb                          -1.939e-01 8.299e-01 4.791e-03      1.501e-01
b.pib                             -1.983e-05 1.098e-05 6.338e-08      6.354e-08
w.coleta_seletiva                 -1.220e+01 6.290e+01 3.631e-01      7.960e+00
w.comite_bacia                     1.197e+01 8.606e+01 4.969e-01      6.484e+00
w.conselho_meio_ambiente          -2.177e+01 1.083e+02 6.255e-01      1.214e+01
w.conselho_saneamento              1.218e+01 8.302e+01 4.793e-01      6.328e+00
w.fundo_meio_ambiente             -3.902e+01 1.641e+02 9.473e-01      3.226e+01
w.licenciamento_impacto_ambiental  4.853e+00 4.737e+01 2.735e-01      1.958e+00
w.manejo_aguas_urbanas             2.226e+01 1.095e+02 6.320e-01      1.743e+01
w.manejo_residuos_solidos         -1.565e+01 7.109e+01 4.105e-01      1.142e+01
w.secretaria_meio_ambiente         1.259e-01 3.309e+01 1.911e-01      2.600e-01

2. Quantiles for each variable:

                                        2.5%        25%        50%        75%      97.5%
a                                 -7.933e+01  2.391e+01  7.612e+01  1.287e+02  2.295e+02
b.area                            -6.336e+01  4.954e+01  1.080e+02  1.654e+02  2.776e+02
b.desmatamento2000                 1.122e+00  1.195e+00  1.234e+00  1.274e+00  1.352e+00
b.estradas                        -6.525e+00 -4.650e+00 -3.679e+00 -2.715e+00 -8.469e-01
b.govamb                          -1.461e+00 -8.079e-01 -5.167e-01  6.123e-01  1.334e+00
b.pib                             -4.133e-05 -2.716e-05 -1.986e-05 -1.242e-05  1.708e-06
w.coleta_seletiva                 -1.308e+02 -5.434e+01 -1.761e+01  3.156e+01  1.150e+02
w.comite_bacia                    -1.583e+02 -4.729e+01  1.481e+01  7.263e+01  1.738e+02
w.conselho_meio_ambiente          -2.191e+02 -9.883e+01 -3.067e+01  5.448e+01  1.962e+02
w.conselho_saneamento             -1.557e+02 -4.314e+01  1.489e+01  6.855e+01  1.706e+02
w.fundo_meio_ambiente             -2.840e+02 -1.696e+02 -9.131e+01  1.185e+02  2.615e+02
w.licenciamento_impacto_ambiental -9.026e+01 -2.361e+01  4.324e+00  3.287e+01  1.011e+02
w.manejo_aguas_urbanas            -1.879e+02 -6.815e+01  4.133e+01  1.058e+02  2.064e+02
w.manejo_residuos_solidos         -1.370e+02 -6.626e+01 -3.238e+01  4.423e+01  1.219e+02
w.secretaria_meio_ambiente        -6.952e+01 -1.829e+01  1.117e+00  1.952e+01  6.438e+01
