# Supplementary material for: Influence of Environmental Governance on Deforestation in Municipalities of the Brazilian Amazon
Source: PLoS One. 2015 Jul 24;10(7):e0131425. doi: 10.1371/journal.pone.0131425 (PMC4514646; doi:10.1371/journal.pone.0131425)
Supplement: S1 File — Supporting information with data table, statistical analyzes, document explaining the governance indicators and a list of software and packges used. (ZIP) [file pone.0131425.s001.zip › support_information/model_desmatamento2000.txt]

Iterations = 10005:60000
Thinning interval = 5 
Number of chains = 3 
Sample size per chain = 10000 

1. Empirical mean and standard deviation for each variable,
   plus standard error of the mean:

                       Mean     SD Naive SE Time-series SE
a                   269.301 92.147  0.53201        0.54628
b.estradas_relative   6.818  2.695  0.01556        0.01577
b.relative_area_uc    5.081 96.656  0.55804        0.54268

2. Quantiles for each variable:

                        2.5%     25%     50%     75%  97.5%
a                     87.120 207.161 269.834 331.229 448.40
b.estradas_relative    1.625   4.997   6.787   8.616  12.21
b.relative_area_uc  -183.514 -60.148   5.561  69.607 196.05
