# Supplementary material for: Influence of Environmental Governance on Deforestation in Municipalities of the Brazilian Amazon
Source: PLoS One. 2015 Jul 24;10(7):e0131425. doi: 10.1371/journal.pone.0131425 (PMC4514646; doi:10.1371/journal.pone.0131425)
Supplement: S1 File — Supporting information with data table, statistical analyzes, document explaining the governance indicators and a list of software and packges used. (ZIP) [file pone.0131425.s001.zip › support_information/model_estradas_relative.txt]

Iterations = 10005:60000
Thinning interval = 5 
Number of chains = 3 
Sample size per chain = 10000 

1. Empirical mean and standard deviation for each variable,
   plus standard error of the mean:

            Mean        SD  Naive SE Time-series SE
a      3.959e+01 2.891e+00 1.669e-02      1.669e-02
b.pib -6.415e-07 6.576e-07 3.797e-09      3.817e-09

2. Quantiles for each variable:

            2.5%        25%        50%        75%     97.5%
a      3.390e+01  3.766e+01  3.958e+01  4.153e+01 4.529e+01
b.pib -1.918e-06 -1.086e-06 -6.383e-07 -1.996e-07 6.447e-07
