# Supplementary material for: Influence of Environmental Governance on Deforestation in Municipalities of the Brazilian Amazon
Source: PLoS One. 2015 Jul 24;10(7):e0131425. doi: 10.1371/journal.pone.0131425 (PMC4514646; doi:10.1371/journal.pone.0131425)
Supplement: S1 File — Supporting information with data table, statistical analyzes, document explaining the governance indicators and a list of software and packges used. (ZIP) [file pone.0131425.s001.zip › support_information/supportinformation4.csv]

estado	municipio	govamb	govgeral	relative_area_uc	estradas_relative	LATITUDE	LONGITUDE	pib	desmatamento	desmatamento2000
acre	acrelandia	8	25	0	37.4715008323	-10.040672	-67.0457335	1311512	909.7	541.4
acre	assis brasil	35	23	0.261313756484676	57.0777577723	-10.942866	-69.563459	383624	145.8	35.6
acre	brasileia	32	50	0	32.7995172268	-10.9858745	-68.8384285	1593502	1432.5	1100.7
acre	bujari	9	21	0	23.4089936018	-9.82002	-67.951859	892880	1305.9	992.8
acre	capixaba	5	29	0	35.5900512603	-10.5078165	-67.6916575	865501	847.6	664.7
acre	cruzeiro do sul	21	77	0.246643559668763	21.8238126535	-7.6483626	-72.7385654	5381817	720.5	542.5
acre	epitaciolandia	23	31	0.0155612807280037	42.6864694264	-11.02824	-68.744868	1122284	873.2	705
acre	feijo	20	61	0.0787995584242767	20.8158386313	-8.3246795	-70.38609	1796546	1168.2	884.8
acre	jordao	17	18	0	19.1931774691	-9.193358	-71.950875	350347	136.9	79.6
acre	mancio lima	12	30	0.568727249584373	13.1421585262	-7.585868	-73.207057	764098	359.5	276.8
acre	manoel urbano	21	23	0.46453327069335	17.5004626284	-8.836318	-69.259945	473457	253.2	129.2
acre	marechal thaumaturgo	11	18	0.0504821491541141	15.9105272777	-8.953591	-72.790266	679977	238.8	142.3
acre	placido de castro	0	41	0	75.4963025226	-10.335133	-67.18826	1500006	1505	1031.9
acre	porto acre	2	18	0	28.4048568454	-9.7301476	-67.5557512	1138999	1405.6	948.9
acre	porto walter	1	15	0.370709392559905	12.8143599181	-8.264627	-72.7382035	463779	187.2	109.1
acre	rio branco	35	103	0	39.1112004475	-9.9781435714	-67.7772657143	30762411	3034.4	2320.6
acre	rodrigues alves	8	16	0.338442806512961	49.0494143875	-7.729778	-72.6936915	1033474	467.8	344.5
acre	santa rosa do purus	2	19	0.345623566727243	17.7158395067	-9.443407	-70.486497	220822	79.7	38.3
acre	senador guiomard	17	41	0	50.3698934075	-10.041587	-67.5737153333	1848867	1298.5	1016.5
acre	sena madureira	21	42	0.0434419119487743	20.7029666507	-9.5307013333	-69.268614	2979533	1602.7	993.5
acre	tarauaca	24	48	0.0426924246395386	24.3742938461	-8.2294086667	-70.724546	2001252	1235.6	963.5
acre	xapuri	37	39	0	44.1032936154	-10.652072	-68.506295	1171641	1176.6	926.6
amapa	amapa	12	35	1.45449477218723	16.8158233157	2.053921	-50.793214	668791	108.4	37.3
amapa	cutias	0	12	2.4933517640498e-05	5.5653275635	0.934665	-50.7928075	396628	184.1	131.5
amapa	ferreira gomes	8	12	0.575837596053585	25.7508074472	0.871568	-51.2202335	471431	137.6	94.5
amapa	itaubal	8	11	0	13.8762816574	0.5669213333	-50.7528426667	264503	92.9	46.8
amapa	laranjal do jari	20	65	0.335057170471697	35.3468448051	-0.7041915	-52.355495	2532001	186.7	123.7
amapa	macapa	29	127	0.000375963939259364	30.5257664625	0.16634575	-51.004727	38090907	399.4	243.2
amapa	mazagao	20	52	0.438366531955959	30.0514194241	-0.124396	-51.286077	947427	110.7	58.6
amapa	pedra branca do amapari	15	36	1.31348867241278	15.5310583392	0.9845084286	-52.4622671429	708195	231.5	124.4
amapa	porto grande	11	40	0.41751275107631	26.1401484633	0.662393	-51.5909575	1311157	352.7	208.3
amapa	pracuuba	8	9	1.44811513155591	20.77497368	1.7119326667	-50.8606966667	253009	79.1	41.4
amapa	santana	19	92	0.00207949970950807	49.5254047123	-0.038373	-51.172846	8978787	74.1	58.9
amapa	serra do navio	14	43	1.9149111767672	12.4072504288	0.9179245	-51.999962	908821	71.6	42.9
amapa	tartarugalzinho	16	32	0.284583630531731	39.8983984659	1.3968758	-50.918112	841396	311.1	133.4
amapa	vitoria do jari	13	31	1.6256834167737	25.2606376609	-1.020946	-52.2076285	786228	203.4	176.1
amazonas	alvaraes	0	31	0.519659995004711	5.1589257604	-3.217873	-64.8326208333	576825	320.8	257.2
amazonas	amatura	10	16	0.00661724551351257	0	-3.3884480769	-68.2977309231	299029	114.1	105.3
amazonas	anama	11	35	0	0	-3.609637	-61.4543951667	327842	197.2	176.7
amazonas	anori	0	27	0.500986392718813	0	-3.745386	-61.658955	497788	79.8	69.2
amazonas	apui	10	35	2.58411921690571	7.0207788779	-6.9987935	-59.466695	1135122	1777.1	953.5
amazonas	atalaia do norte	32	46	0	5.9961634231	-5.6358502745	-71.5551244314	435022	237.2	194.1
amazonas	autazes	13	80	0	15.4582694927	-3.68576475	-59.2561493125	1321376	1243.7	981.4
amazonas	barcelos	12	38	1.81451159283797	1.3337255022	1.2463022308	-63.4733274615	773065	201.5	145.2
amazonas	barreirinha	10	23	0	0	-2.79815	-57.06775	877723	781.1	696.8
amazonas	benjamin constant	18	64	0	7.5208246854	-4.6032130968	-69.9531877742	1059077	189.2	176.6
amazonas	beruri	0	56	0.185158330503404	4.7577668083	-4.2561561818	-61.9088028182	570677	212.3	181.8
amazonas	boa vista do ramos	24	55	0.000332310442284078	0	-3.014936	-57.5921685	440011	204.3	182.1
amazonas	boca do acre	10	63	0.211718845248436	3.9506625623	-8.7465956667	-67.4069706667	1500603	2023.8	1172.2
amazonas	borba	8	58	0.0286029799170265	3.4474396408	-4.2882185185	-59.4415647778	1084479	534.9	464.5
amazonas	caapiranga	18	51	0	0	-3.3518623333	-61.23191	398812	239.8	202.7
amazonas	canutama	9	40	0.488580768022052	6.1716409092	-7.1452786667	-64.396509	446763	937.2	448.9
amazonas	carauari	10	58	0.355175553357504	9.4849095531	-4.9577306667	-67.0018356667	954948	292.2	258.1
amazonas	careiro	12	40	0	29.1682707748	-3.588958	-60.0967133333	1220950	1110.6	960.7
amazonas	careiro da varzea	9	32	0	4.9868765322	-3.2879128333	-59.5354601667	1037251	527	369
amazonas	coari	27	62	0.0575715302093994	3.1107666304	-3.9296104	-63.1190756	10896682	769.3	709.3
amazonas	codajas	16	45	0.118181480890649	0	-3.8538075	-62.2743935	762398	261.7	235.3
amazonas	eirunepe	12	43	0.0520555686408068	1.5857971511	-6.9010414444	-70.1852094444	1007880	381.1	290.9
amazonas	envira	5	49	0.0653663145307096	4.874198789	-7.4477656	-70.0942938	605475	698	452.9
amazonas	fonte boa	6	39	0.0543600927305948	0	-2.6359295	-66.59678175	1207805	100.9	76.1
amazonas	guajara	11	37	0	5.1591203678	-7.547774	-72.582431	524310	795.6	622.6
amazonas	humaita	9	55	0.436425574342447	7.1543446614	-7.38735375	-62.2754965	1594093	686.3	535.4
amazonas	ipixuna	16	32	0.0855714744889871	2.044375276	-6.9351337273	-71.0231323636	665065	228.9	161.8
amazonas	iranduba	11	30	0.00354332382452014	34.379505743	-3.21806725	-60.176068	1741165	480.5	340.3
amazonas	itacoatiara	14	63	0.000404235380721969	14.7912689453	-3.208894	-58.2920506667	6255595	1735.2	1445.2
amazonas	itamarati	9	39	0.000369878116789125	0	-6.2867113	-67.9016941	371125	125.8	98.1
amazonas	itapiranga	2	33	0.392236286516862	11.9586536127	-2.741843	-58.034546	327115	136.1	111.8
amazonas	japura	15	30	0.16330869945913	1.9469649847	-1.637374875	-67.39411575	274144	57.7	43.6
amazonas	jurua	16	22	0.110479975736203	0.5092177977	-2.991147	-65.8575648889	325919	149.1	115.1
amazonas	jutai	18	53	0.505723926587703	1.6557113384	-3.3651446667	-67.3706406667	740577	238.5	175.2
amazonas	labrea	11	35	0.422824841734812	5.1472001629	-7.6090441923	-65.5298015	1969630	3269.3	1295.2
amazonas	manacapuru	28	98	0	5.7692757489	-3.3306807	-60.677015	3628098	791.3	633.2
amazonas	manaquiri	3	27	0	6.3416592697	-3.3968363333	-60.3644273333	687170	495.2	453.8
amazonas	manaus	56	140	1.07873171811835	11.8457163579	-2.979392	-60.0362385714	348454745	1245	1094.1
amazonas	manicore	27	70	0.578717270790403	7.4852288125	-6.0253968947	-61.4003677368	2095193	1618.3	1008.4
amazonas	maraa	10	22	0.378288302000781	0	-2.203386125	-65.302423125	714788	115	74.8
amazonas	nhamunda	13	25	0	6.0409513298	-1.814110625	-57.338282625	697330	480.7	424.3
amazonas	nova olinda do norte	5	54	0.0240018366192708	11.1298779389	-3.897314	-58.9327775	1063703	418.4	358.8
amazonas	novo airao	9	35	0.971182706607754	0.2802165204	-2.623432	-60.948811	450390	117.5	79.5
amazonas	novo aripuana	10	44	0.406059818283298	6.5018617219	-5.122669	-60.377046	831044	918.1	537.4
amazonas	parintins	3	98	0	0	-2.937828	-56.7486824545	3978903	965.8	882
amazonas	pauini	17	31	0.0776991767447226	0.4280749322	-8.0040635	-67.3103425	629842	227.4	151.2
amazonas	presidente figueiredo	42	52	0.358676795615554	6.2461171206	-1.8140875455	-60.0644940909	3065588	729.1	524.2
amazonas	rio preto da eva	27	28	0.00526959584086196	13.9186342588	-2.693302	-59.704738	1290886	570.7	501.1
amazonas	santa isabel do rio negro	34	35	0.313031819064092	4.7300633024	0.5350208	-65.1936533	474855	215.6	186.9
amazonas	santo antonio do ica	17	49	0.0330951193256737	6.1123394478	-3.0277612667	-68.3213306667	812383	137.3	111.3
amazonas	sao gabriel da cachoeira	16	68	0.0633803269808979	5.6538687766	0.2110399412	-68.1367925882	1434329	1196.5	1040.3
amazonas	sao paulo de olivenca	40	50	0.00307682798855965	4.9321403813	-3.4643766875	-69.0258571875	941236	177.1	103.8
amazonas	sao sebastiao do uatuma	18	19	0.385635952901598	2.73957133	-2.5729255	-57.9289605	313606	205.2	150.9
amazonas	silves	1	32	0	15.112481423	-2.903163	-58.346153	498659	429.7	388.3
amazonas	tabatinga	2	67	0	17.4486971233	-4.06984645	-69.576410725	1556035	157.5	136.7
amazonas	tapaua	11	40	0.496811748987524	5.4065265061	-6.2579344	-65.3376104667	720571	310.6	261.4
amazonas	tefe	22	81	0.17559417001886	3.079687563	-3.4607043	-64.5305452	2663329	637.8	543.2
amazonas	tonantins	9	19	0.00342725879509425	7.3031070165	-2.7151293889	-67.5463216111	581708	83.4	67.7
amazonas	uarini	12	21	0.0714544303636554	8.6692553994	-2.9845725	-65.13697625	679242	244.5	194
amazonas	urucara	9	19	0.119156057884223	2.1536776497	-2.4476138333	-57.6488568333	740822	337.3	296.5
amazonas	urucurituba	24	32	0	0	-3.0464135	-58.1112975	589591	95.5	82.5
maranhao	acailandia	5	85	0	16.4015089784	-4.8783440833	-47.4718865	13044737	5287.1	4815.4
maranhao	afonso cunha	0	14	0	42.3029325202	-4.208725	-43.2555895	158729	0	0
maranhao	agua doce do maranhao	1	15	0.456493200523191	91.121130856	-2.92214125	-42.1753695	275310	0	0
maranhao	alcantara	16	16	0.0691251413970229	43.8310891381	-2.4057855417	-44.5663875	559880	907.8	47.5
maranhao	aldeias altas	34	10	0	16.3078541676	-4.5709453333	-43.5091113333	694809	0	0
maranhao	altamira do maranhao	0	14	0	68.6458751526	-4.0980375	-45.4842971667	246628	677.5	677.5
maranhao	alto alegre do maranhao	20	29	0	46.842715663	-4.2276465	-44.462181	568629	193.4	183.2
maranhao	alto alegre do pindare	9	36	0	15.0055265774	-3.8222230526	-46.0209796842	1063755	1866.6	1648.6
maranhao	amapa do maranhao	0	20	0	21.5936724002	-1.6190633333	-46.0073153333	214792	357.9	244.3
maranhao	amarante do maranhao	2	40	0	24.3043400143	-5.3491357241	-46.703756931	1081653	2275.3	1817.4
maranhao	anajatuba	2	14	0.582405237902127	34.6392235728	-3.2881192857	-44.5984685714	678459	416.2	8.5
maranhao	anapurus	1	24	0	40.4253301655	-3.6139153333	-43.0679633333	507590	0	0
maranhao	apicum-acu	8	31	0	29.8001164365	-1.5649904	-45.0885844	299881	206.4	0.3
maranhao	araguana	1	22	0.00348434915475577	48.2872829358	-3.0656116923	-45.759003	325920	754.1	0.2
maranhao	arame	1	24	0	44.8527180593	-5.0653965806	-46.0031423548	810129	1804.1	1579.4
maranhao	arari	12	34	0.910107172384694	26.706890232	-3.517275	-44.7290618571	728892	409.2	63.7
maranhao	axixa	23	35	0.999999999999999	103.3987377614	-2.8444229231	-44.0833236154	250693	30.1	12.4
maranhao	bacabal	27	82	0.126995054806711	58.2798795468	-4.2009542174	-44.8038218696	3905400	1203.8	1199.2
maranhao	bacabeira	10	33	0.314044605634237	55.7113768877	-3.00114475	-44.33039875	959017	95.8	20.4
maranhao	bacuri	12	37	0	63.3835531103	-1.6796073333	-45.121349	344828	501	3.7
maranhao	bacurituba	1	16	0.997669020657112	19.4459036597	-2.7225125	-44.720798	143640	16.4	0
maranhao	balsas	12	74	0.0385592384199707	19.0501678685	-7.8207905	-46.2317485	8524761	0	0
maranhao	barra do corda	29	62	0	30.501382327	-5.5075272037	-45.2424095926	3236349	3201.9	2520.6
maranhao	barreirinhas	29	45	0.801081881822058	30.1129672023	-2.8693308667	-42.9273402667	1228497	0	0
maranhao	belagua	8	13	1	42.0500370402	-3.1649985	-43.535449	225291	0	0
maranhao	bela vista do maranhao	2	13	0.0107200079544894	54.0487897924	-3.769783375	-45.31341025	267528	225.5	225.5
maranhao	bequimao	17	25	0.287456245072025	48.6214172386	-2.467058	-44.7761676667	480331	469.3	24
maranhao	bernardo do mearim	8	33	0	25.2985210622	-4.65745275	-44.75151475	287266	192.5	189.8
maranhao	boa vista do gurupi	0	21	0	60.6829359259	-1.80112275	-46.2030975	205222	326.8	278.4
maranhao	bom jardim	9	36	0.147808660594076	14.8778793192	-3.6724523929	-45.9321038571	1842246	3529.7	2336.8
maranhao	bom jesus das selvas	3	36	0	29.6876669644	-4.5850000714	-46.7226982143	968944	2167.6	1757.8
maranhao	bom lugar	0	26	0	60.5106792178	-4.3241811429	-45.0209087857	485593	452.1	452.1
maranhao	brejo de areia	0	16	0	13.7942213983	-4.3097573333	-45.5289896667	306140	487.5	487.5
maranhao	buriti bravo	3	26	0	45.174805843	-5.9191605	-43.860356	572220	52	23.2
maranhao	buriticupu	4	46	0	25.9257396159	-4.4623975833	-46.3640925417	1973107	1925	1337.7
maranhao	buritirana	0	19	0	80.1371970271	-5.54243475	-47.06759425	384229	683.6	572.8
maranhao	cachoeira grande	10	17	0.967487974371865	8.402067969	-3.02874775	-43.9992495	184735	29.8	15.5
maranhao	cajapio	0	15	1	22.5230099625	-2.8715325	-44.7155595	218743	85	0
maranhao	cajari	5	17	1	10.6807764144	-3.345458	-45.0663706667	460349	59.9	10.7
maranhao	campestre do maranhao	1	24	0	41.256341137	-6.1256363333	-47.3595843333	754590	407.7	379.3
maranhao	candido mendes	0	37	0	13.1904529543	-1.60433	-45.73446225	579712	934.3	587.3
maranhao	cantanhede	5	36	0	55.5998509912	-3.625525	-44.3813165	511352	252.3	216.6
maranhao	capinzal do norte	8	26	0	51.7116661389	-4.66805875	-44.33519	378247	231.8	217.6
maranhao	carolina	19	49	0.208140949749882	16.9447409414	-7.3726856667	-47.2659886667	947437	0	0
maranhao	carutapera	1	47	0	55.0541508129	-1.2588875	-45.9982423333	553965	661.3	582.8
maranhao	cedral	0	12	0.0468787650413297	68.0905755192	-1.9784948571	-44.5670638571	266969	201.3	0.1
maranhao	central do maranhao	1	17	0.923728667439447	83.6948055833	-2.2307386667	-44.902381	158240	257.3	0.1
maranhao	centro do guilherme	1	22	0	32.795520929	-2.39278175	-46.1386995	307893	914.1	745.8
maranhao	centro novo do maranhao	8	27	0.152385712746041	2.6522521588	-2.4918828	-46.3533072	899873	2327	1767.1
maranhao	chapadinha	30	64	0.0366709385112184	53.5953008032	-3.8126542	-43.5165922	2305246	0	0
maranhao	cidelandia	0	18	0.0478882388416049	28.3606598729	-5.1581565	-47.78497	804939	1298.8	1194.3
maranhao	codo	13	56	0	41.9102558752	-4.6127761818	-43.9298582727	4019330	443	404.4
maranhao	colinas	11	40	0	60.4537318964	-6.0045831	-44.2820326	1097912	201.5	110.8
maranhao	conceicao do lago-acu	10	14	1	10.2430172239	-3.7792396	-44.7854762	392118	625.3	625.3
maranhao	coroata	3	80	0	49.4345572487	-4.1135715714	-44.1550232857	1519014	1052.9	965.6
maranhao	cururupu	12	36	0.0573231831303419	45.4049857332	-1.5993460769	-44.7895223077	830062	570.6	6.3
maranhao	davinopolis	12	27	0	3.5067686549	-5.5661088	-47.292097	310812	288.4	271.6
maranhao	dom pedro	0	34	0	73.6691546494	-5.0460359091	-44.4137399091	679913	225.7	161.9
maranhao	esperantinopolis	11	40	0	60.8336200234	-4.9012946364	-44.8830558182	556634	449.7	448.9
maranhao	estreito	16	48	0.0530719985939144	45.0186089404	-6.7744882222	-47.1648543333	1709216	10.3	7
maranhao	feira nova do maranhao	0	25	0.000254898207300154	19.3396064176	-7.0203346667	-46.685954	253923	0	0
maranhao	fernando falcao	0	12	0.00252739091171694	14.1483731268	-6.089918	-45.129497	275068	37	18.7
maranhao	formosa da serra negra	15	16	0.000620325374594943	14.3180378816	-6.435304	-46.186357	512234	32.7	17.8
maranhao	fortaleza dos nogueiras	8	44	0	70.2361713063	-6.965926	-46.185558	631284	0	0
maranhao	fortuna	0	32	0	10.5364996297	-5.725769	-44.0911654	447928	276.8	159
maranhao	godofredo viana	3	25	0	48.0637281031	-1.3664955714	-45.7380682857	246397	333	258.7
maranhao	goncalves dias	0	30	0	27.8142483617	-5.175657	-44.192525	410152	539.9	362.8
maranhao	governador archer	0	23	0	27.170273719	-5.0484536	-44.2516632	271707	184.1	148
maranhao	governador edison lobao	1	18	0	36.4915433987	-5.718276	-47.3124882	607434	283.9	272.3
maranhao	governador eugenio barros	1	32	0	76.3783020223	-5.3883430625	-44.0675313125	377869	315.1	142.9
maranhao	governador luiz rocha	0	18	0	30.3056466059	-5.5077418	-44.1357524	179134	171.5	65.8
maranhao	governador newton bello	1	25	0	13.3813161151	-3.4136499091	-45.9577321818	373929	1170	370.6
maranhao	governador nunes freire	9	16	0	35.5208107112	-2.04755275	-45.80818825	651539	1012.9	775.4
maranhao	graca aranha	0	14	0	63.3731729708	-5.4162298333	-44.3263215	191109	208.4	122.1
maranhao	grajau	14	65	0	27.4372524199	-5.8283971463	-45.871129561	2126384	1312.7	778.6
maranhao	guimaraes	5	25	0.0945417192985058	26.9845819355	-2.098276625	-44.6046665	301321	369	12
maranhao	humberto de campos	15	40	0.999999954836423	23.7064373279	-2.5983527273	-43.5723491818	599459	0	0
maranhao	icatu	14	48	1	11.7380970661	-2.6946598	-43.9845492	519879	15.4	2
maranhao	igarape do meio	13	16	1	71.4460986435	-3.6284176	-45.0945986	512307	215	115.8
maranhao	igarape grande	0	35	0	26.6954815114	-4.6397622	-44.8526954	350569	379.9	379.9
maranhao	imperatriz	13	105	0.000803861079639623	33.8189163294	-5.3677730667	-47.5399161333	15620721	1116	1093.2
maranhao	itaipava do grajau	1	33	0	76.4681356236	-5.2382704118	-45.7591029412	332848	1366	1253.8
maranhao	itapecuru mirim	12	30	0	72.5154602529	-3.3559811429	-44.2982651429	1752474	390.7	50.4
maranhao	itinga do maranhao	8	25	0	24.051141013	-4.1893314444	-47.2809377778	1421613	2604.5	2070.8
maranhao	jatoba	0	24	0	52.2815831989	-5.8405952857	-44.3260177143	240692	147.5	79.8
maranhao	jenipapo dos vieiras	1	6	0	41.7138435771	-5.342775375	-45.58367425	392312	665.9	590.6
maranhao	joao lisboa	17	39	0	9.0636489691	-5.32523	-47.302962	741127	1058.9	1020.8
maranhao	joselandia	0	25	0	76.7392811313	-4.9614206	-44.7338167	490365	495.6	431.2
maranhao	junco do maranhao	0	17	0	34.5957253438	-1.8117705	-46.061385	263777	531.6	521.8
maranhao	lagoa do mato	1	20	0	46.4368102568	-6.012138	-43.547408	275725	0	0
maranhao	lagoa grande do maranhao	0	18	0	66.7065942087	-4.950524	-45.4101152	307612	712.5	668
maranhao	lago da pedra	8	48	0	85.3346182977	-4.7228105714	-45.188223	1257723	1655.1	1652.9
maranhao	lago do junco	26	22	0	53.6411869383	-4.5511017	-44.9921254	335319	312.9	312.9
maranhao	lago dos rodrigues	8	18	0	0	-4.6016008571	-44.9452834286	389005	197	197
maranhao	lago verde	1	16	0.857374792415813	26.0361848353	-3.9858884	-44.8787082	451903	376.4	376.4
maranhao	lajeado novo	0	16	0	38.9281945148	-6.133337	-46.94118775	234874	255.6	238.8
maranhao	lima campos	20	40	0	40.794025166	-4.5426295	-44.4839235	326178	120.8	115.2
maranhao	luis domingues	1	16	0	83.4979319345	-1.3323213333	-45.906629	216135	315.4	283.2
maranhao	maracacume	3	31	0	78.6524208794	-1.9937998	-46.0192784	522250	542.5	518.6
maranhao	maraja do sena	0	11	0	62.0611630311	-4.6870526667	-45.5119846667	318634	722.7	653.3
maranhao	maranhaozinho	16	30	0	32.4194916619	-2.5161351667	-46.0120321667	449476	755.6	734.5
maranhao	mata roma	4	26	0	73.9850433111	-3.6364565	-43.21223525	457047	0	0
maranhao	matinha	1	26	0.718936389664903	33.3471289526	-3.051232375	-45.038120875	530932	290.2	1.4
maranhao	matoes do norte	3	26	0.0873278125979165	51.9590305341	-3.75095975	-44.4853365	288617	420.3	336.9
maranhao	mirador	0	50	0.52415096198801	28.1462544106	-6.2866018571	-44.44733	748336	0	0
maranhao	miranda do norte	0	28	0	57.9622684275	-3.4867042	-44.572538	480752	250.5	43.7
maranhao	mirinzal	11	25	0.868578033203037	54.7260277755	-2.0003826	-44.7691878	287630	682.5	0.1
maranhao	moncao	2	14	0.582780867220624	46.5647221976	-3.495416381	-45.2959485714	793632	962.6	134.2
maranhao	montes altos	17	16	0	43.3456502864	-5.8540188	-47.0356178	297398	133	114.2
maranhao	morros	2	17	1	72.5185801801	-2.8712026	-44.0157686	342025	19.4	5.7
maranhao	nina rodrigues	11	33	0.0135042464170089	5.819677587	-3.42474	-43.8814765714	273121	0	0
maranhao	nova colinas	8	22	0	24.0274906976	-7.08294	-46.294671	191114	0	0
maranhao	nova olinda do maranhao	8	16	0	27.1150491418	-2.79306025	-45.8201045	628198	1179.7	257.2
maranhao	olho dagua das cunhas	0	14	0.0634895943607996	93.2557188524	-4.0407102857	-45.1002355714	545642	562	562
maranhao	olinda nova do maranhao	12	23	0.339353676360042	42.5385650758	-2.98527825	-44.978222	327873	183.7	0.4
maranhao	paco do lumiar	29	68	0.61557148820989	224.1980184052	-2.5224173636	-44.133638	2196673	74.7	9.9
maranhao	palmeirandia	0	15	1	51.5032081925	-2.6791675714	-44.9887634286	471534	441.5	2.1
maranhao	paraibano	8	39	0	73.5506509267	-6.4336906667	-43.9164146667	486503	0	0
maranhao	passagem franca	2	48	0	85.5854429015	-6.082691	-43.873902	453585	0	0
maranhao	pastos bons	10	35	0	76.9050246767	-6.5667813333	-44.0995843333	448657	0	0
maranhao	paulino neves	10	23	0.0442504776721654	41.092115827	-2.8672663333	-42.580703	357596	0	0
maranhao	paulo ramos	0	32	0	72.7885906965	-4.4819410909	-45.3312661818	749952	937.8	937.8
maranhao	pedreiras	21	43	0	84.4038840964	-4.6759783333	-44.5826186667	1822144	180	179.2
maranhao	pedro do rosario	1	41	0.000317918515976468	39.1191978479	-2.9725092727	-45.4463121818	497521	1674.2	14.1
maranhao	penalva	11	39	0.470314312659213	20.1514586792	-3.2736292857	-45.2570967143	857997	487.5	31.7
maranhao	peri mirim	10	12	1	99.83225233	-2.56988175	-44.8874195	296270	245.4	4
maranhao	peritoro	0	33	0	100.5281795544	-4.3965024545	-44.3227512727	473321	235.2	216.2
maranhao	pinheiro	3	68	0.978091643685753	62.1665040345	-2.5916115	-45.1680525	2502219	875.3	30.1
maranhao	pio xii	20	36	0.108442654025011	46.4327165889	-3.8462421111	-45.1358465556	595756	749	749
maranhao	pirapemas	3	23	0	83.5153021588	-3.7754195	-44.2463005	589732	285.4	253.9
maranhao	pocao de pedras	8	39	0	127.6351106321	-4.7551651111	-44.8432635556	891652	589.9	588.9
maranhao	porto franco	9	55	0	57.0094077107	-6.4203695	-47.298012	1431786	563	525.1
maranhao	porto rico do maranhao	0	18	0.0946535427802938	90.5800232386	-1.9078398333	-44.6377833333	231731	146.3	0.5
maranhao	presidente dutra	9	58	0	121.1334596301	-5.2697036667	-44.4365926667	1510361	726.3	656.3
maranhao	presidente juscelino	2	18	0.869156628938536	99.8197823614	-3.0955344444	-44.0751834444	254558	85.8	31.9
maranhao	presidente medici	0	15	0	581.0390629179	-2.3472213333	-45.7955386667	214710	439.7	226.8
maranhao	presidente sarney	9	22	0.921337287361667	17.2125682426	-2.6160381667	-45.327429	422029	565.6	24.1
maranhao	presidente vargas	10	46	0.103423856447886	52.4572628088	-3.4352838	-44.0219332	299190	52.3	6.8
maranhao	primeira cruz	9	23	0.990107074384649	78.9363810841	-2.6805465	-43.3371489	265474	0	0
maranhao	raposa	1	22	0.999756766061479	153.311882953	-2.415075	-44.102516	782071	14.2	2.3
maranhao	riachao	8	54	0.0178456766223947	58.7242927944	-7.32543	-46.7869195	1101931	0	0
maranhao	ribamar fiquene	1	24	0	27.7945239599	-6.010995	-47.3815206667	316846	480.6	457.4
maranhao	rosario	8	62	0.982003361465541	23.2627983936	-2.9598317143	-44.209785	968617	91.3	32.1
maranhao	santa filomena do maranhao	0	37	0	20.4642854522	-5.4869846667	-44.5603436667	236083	56.3	40.6
maranhao	santa helena	8	38	0.63030220625967	6.9117465979	-2.277244	-45.2833656667	791795	1416.9	42.3
maranhao	santa ines	0	75	0.0230709450013587	114.4768660643	-3.781633	-45.4314885714	3203600	407.8	407.8
maranhao	santa luzia	16	57	0	35.1552073137	-4.1172734516	-45.8376076452	2199196	5656.7	5318.2
maranhao	santa luzia do parua	0	35	0	6.9736058269	-2.5061053333	-45.7976066667	1057672	867.3	370.9
maranhao	santana do maranhao	10	32	0.00614080712385459	9.4993039713	-3.1588725	-42.5374545	270089	0	0
maranhao	santa rita	15	27	0.420363492871608	24.883580784	-3.181186	-44.2716383333	691033	291.5	34.7
maranhao	santo amaro do maranhao	6	27	0.999999999601106	16.3430748355	-2.6034726667	-43.2023645	238376	0	0
maranhao	santo antonio dos lopes	8	26	0	16.8022432399	-4.8767095556	-44.5182121111	525818	289.5	278.5
maranhao	sao benedito do rio preto	3	39	0.167140532022689	34.1038564494	-3.4051565	-43.553638	453438	0	0
maranhao	sao bento	4	32	0.90442249400423	52.2752719945	-2.8009148333	-44.9990778333	785134	360.1	0.1
maranhao	sao domingos do azeitao	1	10	8.5140160138949e-06	54.1135369893	-6.8140095	-44.7083255	470716	0	0
maranhao	sao domingos do maranhao	2	30	0	63.5871768479	-5.6329275238	-44.3423084286	1040226	878.7	538.8
maranhao	sao francisco do brejao	9	29	0	28.5320784902	-5.15696	-47.400936	359707	714.7	696.7
maranhao	sao joao batista	17	24	0.99765550314289	28.9031193903	-2.975966	-44.832501	473487	148.1	0
maranhao	sao joao do caru	0	24	0.20118597215919	27.5057990062	-3.55242	-46.285412375	480703	412.1	358
maranhao	sao joao do paraiso	16	18	0	25.4980029428	-6.4893432	-46.936574	458287	254.2	234.1
maranhao	sao joao do soter	0	24	0	41.9900902862	-5.08674225	-43.7809258333	397557	0.9	0.6
maranhao	sao jose de ribamar	5	52	0.944010508502711	25.1519110651	-2.54155775	-44.056731	3656216	101	13.8
maranhao	sao jose dos basilios	0	19	0	79.1090436106	-5.0395666667	-44.5769043333	222987	272.9	239.1
maranhao	sao luis	29	125	0.490879008271712	102.9797087652	-2.6531785	-44.2163828333	126090184	369.4	25.3
maranhao	sao luis gonzaga do maranhao	12	29	0	20.4409217406	-4.3558894	-44.6022719	836977	652.9	643
maranhao	sao mateus do maranhao	4	26	0.23021617269836	40.2492405486	-4.0235325714	-44.5361521429	945936	460.9	456.4
maranhao	sao pedro da agua branca	9	33	0.00156150029569496	39.8026448261	-5.14908	-48.4876815	555105	449.3	437.1
maranhao	sao pedro dos crentes	9	10	0	68.0309683085	-6.828556	-46.53258	203647	0	0
maranhao	sao raimundo das mangabeiras	23	21	0.000333733429367818	34.9015448309	-7.0536903333	-45.6253556667	2601837	0	0
maranhao	sao raimundo do doca bezerra	0	30	0	34.3900414861	-5.1120301667	-45.1093768333	179624	280.5	280.1
maranhao	sao roberto	8	21	0	48.7871647071	-5.0224651667	-45.0172215	140531	230.3	230.3
maranhao	sao vicente ferrer	0	34	0.877042280585239	78.0955612721	-2.8657613333	-44.9394996667	366393	297.6	0
maranhao	satubinha	8	18	0.9311718685495	0	-3.9317682	-45.265735	253046	523.5	523.5
maranhao	senador alexandre costa	0	25	0	106.0182716752	-5.29053825	-43.9585335	235996	124.5	47.1
maranhao	senador la rocque	1	16	0	25.4257717126	-5.3263614667	-47.123233	681363	682	633.3
maranhao	serrano do maranhao	14	24	0.0325789505364188	25.0906962617	-1.7387206667	-45.014813	263714	1102.9	2.2
maranhao	sitio novo	7	25	0	25.6676662226	-6.2865037143	-46.604368	527422	58.5	53.8
maranhao	sucupira do norte	1	16	0	20.8212304918	-6.4255575	-44.2400975	274630	0	0
maranhao	sucupira do riachao	1	16	0	42.1250869966	-6.412082	-43.50216	129197	0	0
maranhao	timbiras	15	24	0	45.8450068005	-4.253841	-43.938434	545502	17.9	16.8
maranhao	trizidela do vale	3	34	0	80.8827185126	-4.594151	-44.661418	688950	153.5	152.6
maranhao	tufilandia	3	26	0	84.3622935499	-3.750705	-45.5785076667	190897	255.9	255.9
maranhao	tuntum	0	40	0	38.6027572178	-5.4582327273	-44.6596647273	1156524	1202	980.3
maranhao	turiacu	0	32	0.0630395539700147	29.1314003957	-1.6122712857	-45.4395438571	888794	1933.7	42.2
maranhao	turilandia	4	20	0.523963399299188	29.7204426105	-2.2236473333	-45.4486358333	510592	1193.2	17.4
maranhao	tutoia	4	48	0.338366859153653	63.1483036478	-2.8980378182	-42.4596298182	1043285	0	0
maranhao	urbano santos	3	44	0.391556516404904	102.8873412045	-3.2965833333	-43.339099	581668	0	0
maranhao	vargem grande	5	14	0	46.1746956728	-3.6105975	-43.906963375	1229222	44.5	17.9
maranhao	viana	9	48	0.615659142558686	67.3427895234	-3.1315250769	-45.115961	1220004	501.8	12.1
maranhao	vila nova dos martirios	16	23	0	31.2314196342	-5.1952706667	-48.0247196667	660513	963.7	930.5
maranhao	vitoria do mearim	0	41	0.953596020019233	59.4435123877	-3.5998463077	-44.9122546923	847625	240.4	39.7
maranhao	vitorino freire	0	42	0	33.432603146	-4.1852790435	-45.3057988261	1026054	1087.6	1087.6
maranhao	ze doca	8	35	0	9.516666513	-3.267402375	-45.889154125	1420655	2001.9	828.5
mato grosso	acorizal	16	29	0	48.8892759111	-15.19789	-56.371553	441006	0	0
mato grosso	agua boa	15	89	2.16403403484026e-05	36.3106408761	-14.2217405	-52.14556375	2938379	37.1	32.8
mato grosso	alta floresta	26	103	0.0152733598985511	35.2303901494	-10.124327	-56.2592665	4842682	4906.1	3816.2
mato grosso	alto araguaia	12	73	0.303434884705247	44.7337475703	-17.31559	-53.22026	7399722	0	0
mato grosso	alto boa vista	18	28	0	38.1239783765	-11.6935925	-51.502405	412569	1165.5	823.3
mato grosso	alto garcas	1	25	0.000951287812374912	48.1070440783	-16.946722	-53.528454	2354958	0	0
mato grosso	alto paraguai	0	31	0	57.6546979017	-14.514712	-56.494442	496745	423.2	406.2
mato grosso	alto taquari	28	45	0.941561094370594	37.3734322724	-17.834744	-53.281993	4646767	0	0
mato grosso	apiacas	13	43	0.481713117097222	8.0680532128	-9.1689783333	-57.4530056667	831164	2080.9	815.6
mato grosso	araguaiana	5	47	0.00141145578245144	29.8814213619	-15.731243	-51.833622	421824	832.4	700.1
mato grosso	araguainha	16	28	0.000869725895832646	67.0765503608	-16.857546	-53.03562	97162	0	0
mato grosso	araputanga	10	57	0	83.7343439614	-15.336932	-58.42701725	2292548	1227	1209.4
mato grosso	arenapolis	24	39	0	113.484134939	-14.455522	-56.844489	690136	367.6	352.3
mato grosso	aripuana	8	56	0.234050324663934	10.3397086125	-10.2946308667	-59.7736629333	2036682	3876.1	1908.7
mato grosso	barao de melgaco	17	29	0.0839013962386484	28.967581141	-16.195099	-55.967121	486386	366.7	298.5
mato grosso	barra do bugres	11	87	0	39.8034622172	-15.0760608	-57.1222408	3474419	3605.6	3188.4
mato grosso	barra do garcas	28	96	0.0115983689519705	36.4351415671	-15.888711	-52.26033	6426544	1272.6	1216.9
mato grosso	brasnorte	31	49	0	12.050698273	-12.56684375	-58.1257315	2900724	4309.5	2718.8
mato grosso	caceres	11	99	0.0456517329915609	15.646792736	-16.1148693333	-58.071716	7052744	2168.5	1782.4
mato grosso	campinapolis	17	54	9.40272795417974e-06	30.9509504762	-14.437713129	-53.1697156129	901558	0.5	0.5
mato grosso	campo novo do parecis	17	82	0	15.2196220932	-13.71280525	-58.09725575	10705908	264	174.6
mato grosso	campos de julio	20	36	0	24.0988478096	-13.993843	-59.249166	4339097	106.5	31.8
mato grosso	campo verde	21	78	0.0144854554580324	56.0851595786	-15.553704	-55.171655	9466478	198	187.4
mato grosso	canabrava do norte	10	20	0	28.13505474	-11.046187	-51.837758	556053	1635.4	1316.6
mato grosso	canarana	18	84	4.33105960179854e-05	27.9381437284	-13.5812812857	-52.1193441429	2879886	1877.7	1535.9
mato grosso	carlinda	13	47	0	58.4355115497	-10.07175	-55.8173865	772505	1715.9	1558.2
mato grosso	castanheira	22	34	0	28.1245394639	-11.134108	-58.613409	755569	2515.2	1962.3
mato grosso	chapada dos guimaraes	8	58	0.215641415634814	58.1988327209	-15.270273	-55.6688323333	1390997	382.8	356.1
mato grosso	claudia	27	52	0	29.5684638361	-11.505311	-54.874182	1208737	1567.9	1179.6
mato grosso	cocalinho	21	38	0.16102577763961	27.2339317449	-14.390366	-51.011244	749208	235.9	168.1
mato grosso	colider	6	80	0	39.2005880922	-10.570832	-55.4833456667	3103406	2503.5	2392.1
mato grosso	comodoro	12	81	0.000666296447682061	18.4055498768	-13.5152675455	-59.5800517273	1985931	3030.8	2345.8
mato grosso	confresa	2	38	0	37.2891046389	-10.5740842	-51.679486	1828332	3726.5	2471.6
mato grosso	cotriguacu	8	43	0.151782216557037	9.3503172434	-9.7732406667	-58.7056666667	971389	1821.9	555.2
mato grosso	cuiaba	22	137	0.56276022607447	70.6390311263	-15.569989	-56.073252	82267538	174.5	165.7
mato grosso	denise	1	17	0	67.7378527191	-14.733816	-57.053777	884619	1140	1104.2
mato grosso	diamantino	30	74	0	29.6558404894	-14.2448103333	-56.9570726667	7064718	584.1	395.4
mato grosso	dom aquino	11	48	0	88.0816451303	-15.807455	-54.917481	1744480	801.7	799.1
mato grosso	feliz natal	7	46	0	12.5021035011	-11.7865177143	-53.7800932857	1292966	2027.2	1017.7
mato grosso	figueiropolis doeste	2	23	0	72.6207596134	-15.446135	-58.737825	359614	737	729.8
mato grosso	gaucha do norte	1	37	0	9.8682041373	-12.5188635556	-53.3731033333	806330	3504.7	2047.3
mato grosso	general carneiro	0	32	7.72365712049537e-05	47.3283186378	-15.653387	-52.9668843333	834844	0	0
mato grosso	gloria doeste	4	29	0	107.6618487499	-15.767962	-58.314486	291648	292.1	286.3
mato grosso	guaranta do norte	34	76	0	12.5049647899	-9.9509335	-54.9342485	2287212	2401.9	1755
mato grosso	guiratinga	11	61	0.00579963426324026	59.4613760869	-16.286164	-53.6804405	1817215	167.6	166.9
mato grosso	indiavai	0	25	0	58.8374998278	-15.497514	-58.573992	343404	563.5	555.8
mato grosso	itauba	0	28	0	13.3561802142	-11.007712	-55.246689	695300	1650.3	1118.8
mato grosso	itiquira	12	58	1.16895672018515	43.5549315166	-17.309464	-54.6153276	5212484	159.8	152.4
mato grosso	jaciara	15	82	0.00991073978592538	85.8837329396	-15.9419825	-55.0966585	3335779	686.6	682.9
mato grosso	jangada	10	43	0	46.5243885026	-15.239687	-56.490195	685917	0	0
mato grosso	jauru	29	65	0	89.6530319035	-15.3240023333	-58.8837663333	1161515	1005.8	985.3
mato grosso	juara	20	69	0	19.915002073	-11.060293	-57.526236	3917227	7623.3	5425.3
mato grosso	juina	29	112	0.0843860577181506	10.1906752033	-11.601175	-58.9877116667	3780222	4322.6	3277.5
mato grosso	juruena	31	54	0	28.2162187528	-10.329113	-58.496309	693773	1307.9	638.4
mato grosso	juscimeira	16	28	6.36281882186147e-05	75.5436479319	-16.082099	-54.86991	1174005	920.6	902.9
mato grosso	lambari doeste	20	40	0	37.1977482375	-15.3241513333	-57.9168913333	743305	930.7	872.7
mato grosso	lucas do rio verde	25	100	0.00102116896012911	28.9864456168	-13.070465	-55.921771	11324514	525.9	389.2
mato grosso	luciara	14	15	0	5.4216918781	-11.228097	-50.663202	157878	31.2	13.9
mato grosso	marcelandia	4	57	0	13.5125579541	-11.0444933333	-53.7069116667	1547310	3440	2273.1
mato grosso	matupa	21	47	0	7.8123543867	-10.1025766667	-55.0296946667	1972736	1919.3	1183.2
mato grosso	mirassol doeste	20	57	0.0012339642642457	79.7371403026	-15.674071	-58.097904	2557312	938	852.5
mato grosso	nobres	13	55	0.0216921299809059	45.1284173231	-14.7245	-56.334085	1891950	334.6	254.6
mato grosso	nortelandia	8	49	0	44.2848558165	-14.453725	-56.802069	497371	919.2	860.9
mato grosso	nossa senhora do livramento	3	40	0	48.6557083402	-15.789676	-56.345259	780233	109.7	106.4
mato grosso	nova bandeirantes	15	42	0.0657784995422364	22.3296293788	-9.905922	-57.917811	982065	3079.7	1402.8
mato grosso	nova brasilandia	9	41	0.0281699803417767	57.8509286232	-14.925464	-54.971909	366367	1166.1	1132.5
mato grosso	nova canaa do norte	11	44	0	13.7096648717	-10.631104	-55.714877	1215341	2974.5	2448.9
mato grosso	nova guarita	9	49	0	47.194555132	-10.373622	-55.340298	399161	925.2	854.3
mato grosso	nova lacerda	0	32	0	18.3185449992	-14.2705993333	-59.6827033333	614146	1796.3	1428.5
mato grosso	nova marilandia	8	27	0	47.4845564551	-14.362451	-56.973177	405313	965.6	756.2
mato grosso	nova maringa	20	34	0	15.3253376562	-12.647756	-57.2210335	1329537	3069.1	1674.8
mato grosso	nova monte verde	2	45	0	17.4567282822	-9.8965846667	-57.2431193333	936951	2591.5	1690.3
mato grosso	nova mutum	28	84	0	28.0459086733	-13.828484	-55.906269	9468875	2857.7	2163.3
mato grosso	nova olimpia	13	42	0	61.6083681167	-14.779414	-57.282924	2409632	1010.8	954
mato grosso	nova ubirata	12	33	0.0807863063750399	24.1314363604	-13.033828	-55.273213	2876840	4312.4	2443
mato grosso	nova xavantina	36	71	7.45885536056207e-05	38.2973816617	-14.66918	-52.361193	1871889	786.2	732.9
mato grosso	novo horizonte do norte	0	59	0	52.7501844811	-11.387635	-57.317475	283303	734.8	625
mato grosso	novo mundo	15	28	0.322471195476233	0.2594304043	-9.977109	-55.172019	744857	2486.4	1351.9
mato grosso	novo sao joaquim	8	51	0	54.6508272898	-14.9884165	-52.9078785	1827965	1	0.6
mato grosso	paranaita	20	49	0	35.9411667359	-9.669655	-56.4789	1049786	2247.4	1323.6
mato grosso	paranatinga	5	61	0.00154060289621414	25.2343906515	-14.032295875	-54.483482	2350285	2097.7	1446.4
mato grosso	pedra preta	8	42	0.000131814721635252	56.0993491355	-16.7235483333	-54.3081313333	3513204	20.6	19.1
mato grosso	peixoto de azevedo	6	63	1.40805611798714e-05	13.2050284102	-10.3137066	-53.743326	1697380	3374.5	2115.5
mato grosso	planalto da serra	10	35	0	32.0560172884	-14.50765	-54.7470505	293092	554.9	545.6
mato grosso	pocone	26	39	0.274022494496466	20.5969400019	-16.1538435	-56.6748025	2132742	78	73.5
mato grosso	pontal do araguaia	18	39	0	33.9338548116	-15.902471	-52.258511	356719	0	0
mato grosso	ponte branca	9	21	0	71.4283740187	-16.767648	-52.835776	185056	0	0
mato grosso	pontes e lacerda	19	93	0.0669730148648306	29.7083808379	-15.4136373333	-59.3548153333	3962040	3733	3313.8
mato grosso	porto alegre do norte	10	22	0	7.1270539039	-10.8312685	-51.8114835	651462	869.8	678.6
mato grosso	porto dos gauchos	25	47	0	43.0279547426	-11.5285276667	-57.224262	1064457	2969.3	1537
mato grosso	porto esperidiao	18	49	0.0558867112767697	27.1493003781	-15.8435624	-58.775503	945253	377	286.4
mato grosso	porto estrela	0	20	0.138370000136555	21.9395605021	-15.331336	-57.201357	308471	380.3	359.3
mato grosso	poxoreo	20	58	0.00130746192238953	59.2012629726	-15.909035	-54.329099	2231131	1859	1820.5
mato grosso	primavera do leste	34	111	0	59.9604430026	-15.409975	-54.3028855	14835171	0.7	0
mato grosso	querencia	9	44	0	14.2526493123	-11.9023065	-53.0014954	2808461	5061.8	3132.4
mato grosso	reserva do cabacal	11	56	0	199.2732127982	-15.12241	-58.385365	185512	274.2	261.1
mato grosso	ribeirao cascalheira	11	55	0.0185773521505341	20.7801265104	-12.904748	-51.6574286667	801910	1628	1254.8
mato grosso	ribeiraozinho	17	23	0	94.7104187754	-16.5240255	-52.7672305	262845	0	0
mato grosso	rio branco	0	54	0	730.1141794869	-15.2528165	-58.0789045	425974	417.9	416.8
mato grosso	rondonopolis	31	118	0.0158373489785249	88.5344297943	-16.4686395	-54.591763	36096265	825.3	801.5
mato grosso	rosario oeste	9	49	0.00312719384573004	44.4225060541	-14.826428	-56.428293	1513615	65.3	62.5
mato grosso	salto do ceu	0	42	0	52.1898463904	-15.135825	-58.126752	333639	1135	1080.3
mato grosso	santa carmem	12	29	0	26.0639279663	-11.969686	-55.282223	938064	1482.3	786.6
mato grosso	santo afonso	0	35	0	24.7566970894	-14.47268	-57.078171	283086	955.6	846
mato grosso	santo antonio do leverger	26	41	0.00532580141333148	44.0951323911	-15.788306	-55.919832	1771573	1036.8	937.7
mato grosso	sao felix do araguaia	21	72	7.42762649010139e-05	13.8696961292	-11.3390085	-52.202039	1199701	4428	3391.9
mato grosso	sao jose do povo	4	61	0	149.4909265726	-16.46633	-54.256246	273033	25.9	25.9
mato grosso	sao jose do rio claro	16	70	0	28.2409395428	-13.452068	-56.721584	2298825	1782.4	1175.7
mato grosso	sao jose dos quatro marcos	8	52	0	76.1606979471	-15.657441	-58.2393845	1772546	1184.9	1167.7
mato grosso	sao jose do xingu	2	10	0.0726780825470937	16.8166852201	-10.800264	-52.739794	767125	4300.1	3849.5
mato grosso	sao pedro da cipa	10	32	0	120.8561797809	-15.9571036667	-54.8443763333	231276	306.3	306
mato grosso	sapezal	14	49	0	15.8550428415	-13.228982	-58.5915866667	10771911	184.6	83
mato grosso	sinop	32	96	0	39.4653798799	-11.6852316667	-55.5480373333	14377116	2032.9	1621.2
mato grosso	sorriso	64	86	0.00489242319150919	18.4036099382	-12.551777	-55.725914	16793320	3977.2	3347.2
mato grosso	tabapora	11	44	0	12.2661993481	-11.364018	-56.4501705	1344967	2522.9	1254.3
mato grosso	tangara da serra	20	115	9.30540547319757e-05	23.5325537327	-14.623785	-57.491299	9928543	2160.3	2000.1
mato grosso	tapurah	0	36	0	15.705163958	-12.732069	-56.519486	2982232	5796.3	2839.5
mato grosso	terra nova do norte	9	52	0	22.9043214596	-10.5367545	-55.0868095	1094640	1951.9	1660.8
mato grosso	tesouro	38	55	0.823522747636486	58.958892932	-16.075237	-53.555844	479069	0	0
mato grosso	torixoreu	14	47	0	69.8925828775	-16.197526	-52.558839	471623	0	0
mato grosso	uniao do sul	9	32	0	26.1501051816	-11.5895525	-54.487412	584182	1041.1	511
mato grosso	varzea grande	16	88	1.08881109736126e-06	89.2040748632	-15.658065	-56.144664	24632865	0	0
mato grosso	vera	23	50	0	33.7572101233	-12.284049	-55.300919	1598096	1926.4	1232.5
mato grosso	vila bela da santissima trindade	21	54	0.114574864475894	19.3751356784	-15.0158195	-59.9174765	1663115	4725.2	3915
mato grosso	vila rica	13	50	0	11.6637012402	-10.013352	-51.116823	2080050	4606.5	3039.4
para	abaetetuba	14	87	0	48.4418020987	-1.72347	-48.884404	3748144	690.2	130.4
para	abel figueiredo	10	35	0	39.5525076149	-4.951391	-48.396762	389801	566	526.4
para	acara	21	67	0	43.4906586191	-2.1203153333	-48.4622703333	1955612	2321.6	1882.9
para	afua	28	45	0	2.4949828454	-0.3513575	-50.532881	852176	28.4	19.9
para	agua azul do norte	15	33	0.00434250851733594	13.1760386865	-6.8082653333	-50.2081853333	1688323	4975.9	4274.2
para	alenquer	20	37	0.28959241390742	5.7105725212	-1.7584654	-54.889046	1601981	1371.4	1141.5
para	almeirim	8	48	0.18021561313686	4.8526509765	-1.4653515	-52.7169415	4963524	1748.7	1396.4
para	altamira	21	94	1.29570253756115	4.9230154964	-3.987083	-52.86364	5033384	7071.6	2107
para	anajas	0	15	0.0129648351018295	19.355505744	-0.984451	-49.945001	509709	175.7	19.3
para	ananindeua	22	58	0.000248265321140785	75.2868620534	-1.368714	-48.372067	27019778	87.5	73
para	anapu	19	27	0	15.3173208059	-3.4213691429	-51.3988954286	606346	2239.6	859.6
para	augusto correa	13	31	0.100476767384205	44.2965923804	-1.0392885	-46.6166245	933963	731.1	708.5
para	aurora do para	9	25	0	25.6263104187	-2.1223536667	-47.6385676667	824641	1542.6	1175.4
para	bagre	1	17	0.00115546809025271	5.5037282645	-1.889808	-50.221987	380466	201.4	30.3
para	baiao	22	31	0.175112962833655	29.5383345215	-2.8363056667	-49.622142	968491	1579.3	1323.8
para	bannach	4	34	0	14.6053997228	-7.351072	-50.406047	365467	2136	1552.1
para	barcarena	21	50	0	38.5518446739	-1.53204175	-48.6578763333	32527176	325	226.2
para	belterra	19	32	0	18.9192896784	-2.681	-54.970992	562215	806.4	672.5
para	benevides	9	30	0	94.9862669188	-1.3357435	-48.232672	3827635	125	96.4
para	bom jesus do tocantins	8	35	0	63.6366354943	-5.1142223333	-48.7817016667	587938	1736.5	1521.5
para	bonito	2	15	0	86.9600852937	-1.4146436667	-47.3488003333	288149	540.8	390.4
para	braganca	22	105	0.117694661763314	73.2513464186	-0.9709358462	-46.7382577692	3169027	1723.4	1673.2
para	brasil novo	19	33	0.000335638578536729	11.537029944	-3.380682	-52.6153395	711991	2570.4	983.7
para	brejo grande do araguaia	8	24	0	59.6695460095	-5.6638625	-48.3708905	317265	1015.1	884.1
para	breu branco	8	18	0	30.341987709	-3.682654	-49.51163025	2989468	2749.3	2097.6
para	breves	10	61	0.0986499716321485	5.5741578898	-1.601128	-50.54223175	2527740	537.5	59.4
para	bujaru	21	39	0	30.4902575134	-1.513991	-48.035875	600960	654.2	543
para	cachoeira do arari	0	37	0	21.2935187853	-0.93588375	-48.75444125	511841	73	1.6
para	cachoeira do piria	21	28	0	29.9113927535	-1.8984756923	-46.4099795385	434144	1404.9	930.1
para	cameta	22	39	0	25.0357273573	-2.225789	-49.4957736667	2751351	1112.9	892.7
para	canaa dos carajas	3	29	0.379820089270962	0	-6.4731568	-50.0243536	7882626	1735.6	1650.3
para	capanema	30	54	0	127.8926914201	-1.192442	-47.175126	3288453	516.1	463.1
para	capitao poco	8	51	0	37.381741118	-1.8931886667	-47.1427253333	1323896	2566.8	2213.1
para	castanhal	0	121	0	110.6391760125	-1.301423125	-47.857661125	9713903	901	731.2
para	chaves	8	18	0	1.761797373	-0.162437	-49.989319	606587	96.3	84
para	colares	8	28	0	13.3625038497	-0.942387	-48.2483148571	297656	90.7	65
para	conceicao do araguaia	20	70	0.000302787708169804	21.0687184998	-8.197975	-49.438766	2186835	3059.9	2582
para	concordia do para	28	34	0	27.7905790719	-1.984521	-47.949887	696055	607.3	570.3
para	cumaru do norte	4	17	0	11.1538076594	-8.22392225	-50.972756	755549	7092.8	4162.5
para	curionopolis	24	32	0	10.8978968998	-6.01024	-49.599855	741552	2057.5	1992.9
para	curralinho	6	51	0.333796482922399	8.7743538619	-1.809423	-49.791523	451561	200.4	7
para	curua	0	15	0	27.4812425826	-1.83449	-55.0864563333	396358	326.2	284.4
para	curuca	8	52	0.439460466908553	32.2366777857	-0.7286545714	-47.8745917143	816873	269.5	209.7
para	dom eliseu	12	43	0	20.9060870406	-4.1986575	-47.66743675	2134856	3419.7	2496.7
para	eldorado dos carajas	5	20	0	25.2192233465	-6.0724568571	-49.2916174286	1312375	2722.9	2238.1
para	faro	0	22	0.0987032873130735	2.4671022188	-2.1766735	-56.679097	300973	237.7	188.4
para	floresta do araguaia	19	28	0	23.9515271173	-7.6104354	-49.4869184	1461891	1897.6	1614.6
para	garrafao do norte	0	17	0	23.0630592784	-2.0526085714	-47.0194802857	638229	1434.3	1254.7
para	goianesia do para	20	49	0	17.9190648061	-3.9354613333	-49.1712386667	1144490	3738.2	2966.1
para	gurupa	0	34	0.165485629500602	5.7134907889	-1.404918	-51.643696	665597	105.4	2.8
para	igarape-acu	2	24	7.0158715315889e-05	116.519276541	-1.2144408	-47.598268	917958	687	585.4
para	igarape-miri	14	44	0	42.1435945635	-2.1319365	-49.0664775	1326154	477.4	170.4
para	inhangapi	4	32	0	56.9770337334	-1.426582	-47.913393	271210	326.5	283.3
para	ipixuna do para	14	57	0	19.0582210372	-3.1009456	-48.4033938	2074814	2703.3	1885.3
para	irituia	12	35	0	55.0353848373	-1.8094355	-47.4107933333	707328	1211.5	938.9
para	itupiranga	33	35	0	17.4712941933	-5.1254963077	-49.8505131538	1606099	4588.6	3184.8
para	jacareacanga	12	17	0.214681175880111	2.2767639167	-6.6119175	-57.337585	616272	1365.7	567.3
para	jacunda	21	32	0	20.5923766371	-4.601921	-49.150612	1834767	1460.9	1332.3
para	juruti	8	38	0	15.8258769779	-2.2609763333	-56.0519326667	2125855	1162.4	1031.6
para	limoeiro do ajuru	9	19	0	0.1081489284	-1.891949	-49.381534	631940	61.8	0.6
para	mae do rio	10	51	0	69.8777877694	-2.0039956667	-47.504074	1131919	449.6	378.4
para	magalhaes barata	0	21	0.00719601754910585	97.8357113466	-0.829337	-47.60021225	196028	162.3	140.3
para	maraba	22	128	0.302565107314584	15.9062561021	-5.4888426818	-49.4805589091	26335631	8267.9	5777.2
para	maracana	6	54	0.258744386159886	82.7158930226	-0.6941722	-47.4977758	763824	324.6	259.4
para	marapanim	8	44	0.000566620474429842	81.2395186254	-0.799825	-47.717386	765987	400.5	337.5
para	marituba	49	22	0	164.4670368797	-1.346417	-48.340536	4166187	65.6	54.2
para	medicilandia	3	31	0	13.9564716889	-3.447317	-52.852424125	1074294	1970.9	846.6
para	melgaco	3	21	0.294736730517265	1.8135207953	-1.803447	-50.717465	473535	156.3	2.9
para	mocajuba	0	24	0	45.8649060381	-2.582873	-49.509023	676957	493.5	471.9
para	moju	16	41	0	23.0648565321	-2.12844775	-48.75176675	1894427	4185.5	2681.7
para	monte alegre	10	27	0.465703757696692	8.6768015532	-1.920283	-54.1100861111	2223154	4822.5	4393.8
para	muana	2	44	3.79615615069333e-05	29.9722020434	-1.5768985	-49.221157	616282	101.5	3.8
para	nova esperanca do piria	1	23	0	15.2664665323	-2.346837	-46.9991385	493089	1525.8	1144.5
para	nova ipixuna	0	28	0	6.8468744018	-4.8916925	-49.066414	440494	1166.5	1010.6
para	nova timboteua	8	21	0	127.6134008158	-1.250006	-47.379518	347462	374.7	318.7
para	novo progresso	15	50	1.10619760334822	3.6883802505	-6.9102573333	-55.4376323333	1517753	5367.2	1785
para	novo repartimento	17	30	0	8.4794526052	-4.5391573333	-49.791197	2088219	6856.3	3046
para	obidos	20	62	0.103070848684491	4.7987485166	-1.8969922	-55.360803	1797565	1827.6	1451.4
para	oeiras do para	0	36	0.21271232407593	18.3982353824	-2.3640965	-49.822339	745978	759	424
para	oriximina	21	79	0.385751070939398	7.2465019448	-1.0873251111	-57.1010092222	8863130	1487.1	1164.3
para	ourem	2	29	0	61.7606186773	-1.4734325	-47.1513075	411828	496.3	396.5
para	ourilandia do norte	41	55	0	5.9561026275	-7.4272425	-51.68358575	1477547	1245.7	958.2
para	pacaja	14	26	0	9.6235480077	-3.6411992857	-50.6540095714	1271571	5174.7	1550.5
para	palestina do para	12	36	0	35.4603464642	-5.8181055	-48.255759	257220	813.2	685.2
para	paragominas	32	85	0.000116907770166741	22.7132356154	-3.1193270625	-47.424186625	7683634	8637.8	7211.3
para	parauapebas	37	93	0.414324547485578	12.8494762656	-6.100435	-50.2113305	59718527	1350.4	1161.1
para	pau darco	5	21	0	44.0280744871	-7.7828983333	-49.99716	334166	933.6	805.2
para	peixe-boi	2	11	0	79.8454445817	-1.189569	-47.317927	198585	359.2	306.2
para	picarra	11	31	2.85759681727392e-05	18.5714650401	-6.5563323333	-48.9537416667	780023	2903.3	2514.4
para	placas	2	24	4.3676314822149e-07	13.5667710702	-3.8366853333	-54.53217	534393	1782.7	1222.7
para	ponta de pedras	0	31	0	40.9708548571	-1.3784833333	-48.8369053333	617363	52.3	0.8
para	portel	20	39	0.0746207341876263	5.9822849507	-2.3152725	-50.6747795	1472363	1538.9	433.9
para	porto de moz	12	25	0.737989199471777	2.6416162389	-1.74609	-52.242477	744771	961.4	163.4
para	prainha	0	18	0.00266038529491867	10.6376915845	-1.9371075	-53.68558225	973553	990.8	354.9
para	primavera	2	15	0	84.8686183904	-0.987784	-47.1349293333	228399	177.9	135.7
para	quatipuru	9	24	0.00315484247182083	56.7043641876	-0.899317	-47.0220763333	381560	80.9	58.1
para	redencao	20	56	0	35.9125537895	-8.0570023333	-50.15417	5163740	2659.9	2513.4
para	rio maria	17	47	0	15.7030032516	-7.2884465	-49.833448	1434613	3369.6	3031.3
para	rondon do para	21	61	0	11.2581564892	-4.6485171429	-48.2313261429	2233948	5441.8	4157.4
para	ruropolis	8	24	0.0813474230053668	20.4616854938	-4.1346055	-55.129741	901559	1804.1	1376.8
para	salinopolis	8	60	0.0120314061343368	47.2639500925	-0.6918205	-47.3265361667	1293813	29.4	7.2
para	salvaterra	3	31	0.00101274641460991	22.9955603007	-0.74792625	-48.533468	561636	112.1	34
para	santa barbara do para	18	20	0	61.0601415631	-1.2060122	-48.2794404	501319	160.3	125.2
para	santa cruz do arari	1	22	0	13.0802802096	-0.690277	-49.1735745	196269	0	0
para	santa isabel do para	45	48	0	88.2612446556	-1.313557	-48.186863	2240476	532.4	446.9
para	santa luzia do para	0	18	0	83.5924355194	-1.4894822	-46.9539037	484821	1244.5	1197.4
para	santa maria das barreiras	3	23	0.000343552922064307	36.2238560163	-8.78627125	-49.75471175	889872	5825.3	4013.6
para	santa maria do para	12	30	0	90.6692144454	-1.326595	-47.5106938	762227	415.2	326.9
para	santarem	29	107	0.189364703150243	13.3642385241	-2.5113726	-54.6640516	15320859	4608.6	3764
para	santarem novo	9	16	0.112751526645195	89.2591433238	-0.92820825	-47.337431	168145	148	94.4
para	santo antonio do taua	1	31	0	30.4500335814	-1.174843	-48.0801945	817940	323.2	257.4
para	sao caetano de odivelas	8	27	0.00656709838485297	39.6419844707	-0.729738	-48.0384652	519331	231.2	163.9
para	sao domingos do araguaia	40	40	0	44.9805376938	-5.559226	-48.737221	797963	1280	1105.3
para	sao domingos do capim	9	34	0	34.3954874383	-1.7608655	-47.7057465	706399	1336.9	1109.7
para	sao felix do xingu	40	59	0.066910863486751	3.0403795603	-6.624105	-51.8421586667	3462960	17129.9	7024.5
para	sao francisco do para	7	25	0	99.3777005811	-1.14475975	-47.7414745	436863	419.1	342.3
para	sao geraldo do araguaia	10	44	0.0764243379154651	23.6096341474	-6.183656125	-48.736212125	1209084	2541.7	2332.5
para	sao joao da ponta	0	12	0.155344473139568	74.0237450959	-0.857182	-47.9391586667	144617	106.4	73.9
para	sao joao de pirabas	9	27	0.000921538852294229	86.6904207085	-0.78857625	-47.232431	540900	201.1	119
para	sao joao do araguaia	28	47	0.000837068752850066	41.5785818626	-5.4213686	-48.8480872	378281	921	685.1
para	sao miguel do guama	26	56	0	67.9565328287	-1.617136	-47.482409	1389998	881.1	678
para	sao sebastiao da boa vista	12	35	0.422135768543551	14.1070397605	-1.718851	-49.532312	471806	122.7	0.9
para	sapucaia	8	38	0	24.4791156939	-6.942857	-49.703581	394046	1158.8	1138.1
para	senador jose porfirio	8	10	0	10.7006057797	-3.439734	-51.8418967778	429611	783.5	174.9
para	soure	1	49	0.0389567922228067	2.9781708862	-0.6761455	-48.500745	703665	34.7	19.2
para	tailandia	15	50	0	15.5755408864	-2.5994366667	-48.8005608333	3065591	2185.4	1446.2
para	terra alta	19	48	0	68.5618036936	-0.9839716	-47.8502002	218589	170.6	126.5
para	terra santa	16	15	0.274197611189315	13.2690034911	-2.108114	-56.490905	457145	342.6	285.9
para	tome-acu	28	49	0	31.9579481711	-2.490365625	-48.26475425	2005959	2945.1	2441.6
para	tracuateua	0	33	0.234403269498116	54.2475615489	-1.0827412	-46.9606888	584330	468	451.6
para	trairao	9	23	0.79342946062228	5.6305751404	-4.748573	-56.0451925	554984	1129.5	575.1
para	tucuma	21	59	0	20.9651656743	-6.818271	-51.169874	1971869	2274.8	1974.1
para	tucurui	28	98	0	24.5317957245	-3.766889	-49.667184	21648571	764.3	564.8
para	ulianopolis	19	26	0	20.6036656022	-3.861861	-47.523151	1661880	3433.2	2393.3
para	uruara	20	49	0	14.8999692456	-3.74115025	-53.79607325	1636506	3076.4	1008.9
para	vigia	8	35	0	65.1748961214	-0.8124595	-48.10468425	1326202	217.1	163.7
para	viseu	10	43	0.0822461383840018	38.6225817044	-1.1803048	-46.1817196	1314550	3449	3127.3
para	vitoria do xingu	13	29	0	25.6360139679	-3.0765445	-51.88944825	699377	1794.5	886
para	xinguara	36	43	0	23.5877546667	-6.9173926	-49.5860056	3675978	3373	3146.8
rondonia	alta floresta doeste	8	46	0.68680831121576	16.5664536909	-11.93554	-61.999824	2459621	2244.4	1754
rondonia	alto paraiso	19	35	0	41.0749414051	-9.716667	-63.317629	1372910	1683.9	1164.1
rondonia	alvorada doeste	25	55	0.341081038979569	24.2563447288	-11.34413	-62.277275	1423288	1367.7	1201.6
rondonia	ariquemes	28	105	0	42.5440310404	-9.908463	-63.033269	8947353	3180	2664.2
rondonia	buritis	8	20	0.198549154437217	11.5184832448	-10.209805	-63.829679	2524739	2248.3	1166.1
rondonia	cabixi	8	31	0	34.9705807027	-13.437105	-60.47976	797936	970.5	849.4
rondonia	cacaulandia	19	31	0	60.1840079953	-10.338873	-62.90319	811999	1457	1128.4
rondonia	cacoal	18	88	0	58.1637615306	-11.433865	-61.442944	8613950	2493.7	2312.4
rondonia	campo novo de rondonia	17	15	0.181970733905825	31.6651567394	-10.4161665	-63.8447525	985573	1898.3	1160.5
rondonia	candeias do jamari	18	31	0.50565280430922	10.5350573166	-8.721212	-63.5572745	1777786	1796.7	1041.9
rondonia	castanheiras	9	20	0	75.0742794887	-11.461362	-61.919223	459849	719.6	667
rondonia	cerejeiras	16	28	0.439621742724252	15.7896408618	-13.195033	-60.818426	1883918	800.3	730.6
rondonia	chupinguaia	0	25	0.000492352803159305	32.0298290254	-12.3623506667	-60.8775333333	1395957	2639.2	2128.5
rondonia	colorado do oeste	30	56	0	60.8754647031	-13.130564	-60.555067	1708385	1189	1144.1
rondonia	corumbiara	4	25	0.397679381488239	35.5141077435	-12.9906256667	-60.9887373333	1298901	2150.6	1996.3
rondonia	costa marques	23	47	0.282268232518132	17.255792961	-12.436014	-64.231654	884464	2177.8	937.8
rondonia	cujubim	28	22	0.616527221396597	30.8760071821	-9.378193	-62.587175	1120086	1476.6	640.1
rondonia	espigao doeste	36	78	0.00879147227991444	29.6553779653	-11.528555	-61.020173	2677079	2089.6	1809.3
rondonia	governador jorge teixeira	1	23	0.19198263767275	24.7976497806	-10.612072	-62.740458	1084993	1347.9	1128.9
rondonia	guajara-mirim	24	82	0.204788749490392	9.3308028044	-10.7752563333	-65.0869153333	4374995	1429.3	1150.1
rondonia	jaru	19	44	0	56.596649053	-10.435949	-62.476231	5995483	2615.3	2464.1
rondonia	ji-parana	12	87	0.30396461311096	33.1068680625	-10.882051	-61.945095	12047802	2609.4	2468.4
rondonia	machadinho doeste	24	42	3.38423279191391	38.0001847734	-9.425562	-61.999593	2326734	2867.9	1556.6
rondonia	ministro andreazza	15	32	0	41.9126433976	-11.196238	-61.518922	889161	711.9	678
rondonia	mirante da serra	11	23	0.049132057239315	27.5788549436	-11.045609	-62.669427	1024912	630.2	546.2
rondonia	monte negro	16	25	0	40.1605326379	-10.263098	-63.295559	1211924	1368.4	1006.7
rondonia	nova brasilandia doeste	0	37	0	51.1297791486	-11.721325	-62.30823	1461978	896	789.1
rondonia	nova mamore	33	52	0.279284816123382	21.664586565	-10.411771	-65.329149	1643099	2914.4	1309.4
rondonia	nova uniao	28	17	0	35.1542258733	-10.915532	-62.555089	632049	696	634.7
rondonia	novo horizonte do oeste	9	27	0	43.3577030478	-11.720436	-62.0694505	961103	742.9	679.4
rondonia	ouro preto do oeste	18	58	5.79101618512803e-05	50.4797595418	-10.723574	-62.261055	3593429	1741	1680.7
rondonia	parecis	0	20	0	47.500049248	-12.179827	-61.597998	510491	1131.6	809.2
rondonia	pimenta bueno	18	91	0.0407396278310356	34.8597216219	-11.677537	-61.183666	4071833	2379	1821.1
rondonia	pimenteiras do oeste	21	18	0.887811539785137	9.4779412271	-13.476562	-61.044379	529057	1260.9	995.8
rondonia	porto velho	50	121	2.68095378842887	17.9019418113	-8.8092215	-63.8865445	48283298	8124.6	3885.9
rondonia	presidente medici	16	49	0	101.9508802325	-11.173205	-61.909439	2013085	1604.4	1531.8
rondonia	primavera de rondonia	15	12	0	56.2104893387	-11.9001955	-61.3461095	369850	423.1	403.7
rondonia	rio crespo	17	17	0	64.4152002156	-9.705537	-62.90001	495055	1066.6	845.7
rondonia	rolim de moura	1	90	0	50.580791246	-11.72636	-61.6676195	4627152	1321	1254.6
rondonia	santa luzia doeste	8	16	0	77.9198901555	-11.908423	-61.773305	954371	973.8	906.4
rondonia	sao felipe doeste	16	32	0	82.5610639291	-11.8570635	-61.493465	596251	484.7	471.6
rondonia	sao francisco do guapore	24	47	1.4140754095628	9.1966678819	-12.178648	-63.484297	1463476	2043.1	1125.6
rondonia	sao miguel do guapore	21	27	0.373409296603435	12.3063770436	-11.69949	-62.720063	2265780	2136.8	1538.2
rondonia	seringueiras	1	40	0.172808281214352	9.9447507579	-11.830343	-63.019056	1070636	1144.7	751.6
rondonia	teixeiropolis	8	18	0	48.0097090751	-10.932169	-62.255922	478907	444	423.8
rondonia	theobroma	16	17	0.000203182691035993	25.5099060289	-10.138542	-62.3467255	1055282	1746.5	1471.4
rondonia	urupa	20	22	0	48.6067099398	-11.1337933333	-62.3869036667	1052492	687	636.3
rondonia	vale do anari	0	22	2.55608850236586	26.7291184983	-9.851393	-62.176823	825664	1205.6	741.3
rondonia	vale do paraiso	20	22	8.94587752544601e-05	67.196281022	-10.313756	-62.0769485	831015	868.6	807.6
rondonia	vilhena	28	92	7.42879113016402e-05	16.3830034107	-12.8633635	-60.2128005	9809301	1739.1	1320.1
roraima	alto alegre	24	27	0.00488747397546029	13.4208320275	3.1511274545	-61.476848	1332644	755.9	497.1
roraima	amajari	27	33	0.0318802454917721	13.0331569158	3.72200205	-61.3407731	545462	318.8	59.9
roraima	boa vista	48	112	0	48.9794213804	3.2241851111	-60.5515405556	31737411	21.2	10.3
roraima	bonfim	19	26	0	22.5217596978	2.6292892727	-60.0582746364	907249	380.5	119
roraima	canta	41	27	0	22.7260887959	2.4516478462	-60.6181563846	1098541	1482.4	882.5
roraima	caracarai	23	47	0.4073051814693	7.5638051555	1.581363	-60.91639125	1352332	1004.6	686.7
roraima	caroebe	1	19	0.000148302652386621	8.1021057466	0.7398643333	-59.417808	613247	938.4	536.7
roraima	iracema	13	32	0.0110173582241095	14.038790399	2.270611	-61.245446	591009	733.1	459.4
roraima	mucajai	29	26	0	5.5840485436	2.516801	-61.1098865	1216270	1713.1	987.8
roraima	normandia	9	29	0	34.2262501936	3.8963276111	-60.0597945	684249	19.6	0.3
roraima	pacaraima	21	33	0	18.1385409056	4.2373963333	-60.8843458333	852159	76.2	41.5
roraima	rorainopolis	17	25	0.153890045289201	8.3874649741	0.3326368333	-60.7192648333	1774647	1093.7	752.1
roraima	sao joao da baliza	20	24	0	5.8547843332	1.004518	-59.845553	482149	517.1	330.3
roraima	sao luiz	16	25	0	34.4415272564	1.047436	-60.1115915	466298	555.4	385.9
roraima	uiramuta	9	14	0.144064188003364	19.2469456978	4.6503586176	-60.2838968529	412160	46.3	19.2
tocantins	abreulandia	1	23	0.772177511258923	40.6602750825	-9.621791	-49.162438	142357	7.4	2.3
tocantins	aguiarnopolis	8	32	0	129.0922357962	-6.553368	-47.4856145	427266	107.1	99
tocantins	alianca do tocantins	3	29	0	48.9191200098	-11.303743	-48.94124	398587	0	0
tocantins	almas	1	23	0.272187716021341	34.2767518058	-11.574523	-47.174172	354635	0	0
tocantins	alvorada	32	34	0	66.4021122076	-12.478815	-49.126811	904292	0	0
tocantins	ananas	11	28	0	55.0242853378	-6.3565213333	-48.1562833333	542840	1162.3	1125.6
tocantins	angico	10	25	0	61.3321783998	-6.449165	-47.9020623333	155997	198	182.7
tocantins	aparecida do rio negro	0	26	0.0825655081606548	59.4949168099	-9.955878	-47.97667	286712	0	0
tocantins	aragominas	1	22	0.433749003820374	9.1702386725	-6.87759	-48.717082	346812	1009.1	802.6
tocantins	araguacema	12	47	0.995613390243737	56.3853438477	-8.9053276667	-49.5219216667	317612	53.7	33.9
tocantins	araguacu	3	37	0	31.596893617	-12.8889256667	-49.8149746667	897988	0	0
tocantins	araguaina	56	123	0.00747561741894061	57.4522060894	-7.189964	-48.2745445	13384430	2680.8	2606.9
tocantins	araguana	20	39	0.00348434915475577	61.2721078903	-6.7412013333	-48.5926726667	312739	742.5	712.1
tocantins	araguatins	20	46	0	48.1757075487	-5.579986	-48.1190512222	1273713	1813.9	1692.8
tocantins	arapoema	13	51	0	67.7997898127	-7.65257	-49.075637	526384	1462.3	1459.3
tocantins	arraias	10	45	0.236545026781227	36.2052810879	-12.93442	-46.946107	909291	0	0
tocantins	augustinopolis	6	24	0	117.2140774621	-5.51109175	-47.92184325	689120	400.7	390.2
tocantins	aurora do tocantins	3	18	0	25.7098989056	-12.70849	-46.407083	206729	0	0
tocantins	axixa do tocantins	1	28	0	198.8174693329	-5.65543675	-47.7681565	377240	139.7	133.1
tocantins	babaculandia	2	29	0.064139837241713	59.1266167424	-7.201865	-47.758816	577421	3.2	3.2
tocantins	bandeirantes do tocantins	3	20	0	39.6176994828	-7.804478	-48.6058746667	419930	1627.1	1612.2
tocantins	barra do ouro	0	31	0	76.2006486372	-7.77228	-47.615361	205126	0	0
tocantins	barrolandia	1	17	0	26.7884451295	-9.831653	-48.731461	325675	0	0
tocantins	bernardo sayao	3	23	0	58.4972549873	-7.9791936	-49.0041674	412376	893.7	865.1
tocantins	bom jesus do tocantins	0	20	0	134.4780310651	-8.963348	-48.16638	238661	6.6	4.2
tocantins	brasilandia do tocantins	0	21	0	40.9958872058	-8.336418	-48.478806	202369	218.8	216.5
tocantins	brejinho de nazare	29	27	0	30.8164665736	-11.010805	-48.55866	431227	0	0
tocantins	buriti do tocantins	2	34	0.000355758103297551	119.0914726878	-5.3384043333	-48.1730196667	325135	215.2	213.7
tocantins	cachoeirinha	0	19	0	49.1850479419	-6.0774685	-47.8888685	97629	108.4	98.8
tocantins	campos lindos	0	28	0	21.6391321988	-8.0892235	-46.8753145	1612016	0.1	0
tocantins	cariri do tocantins	21	31	0	31.9115198628	-11.888997	-49.171041	446005	0	0
tocantins	carmolandia	2	15	0	37.4824839991	-7.031479	-48.39596	184564	307.3	297.5
tocantins	carrasco bonito	1	22	0.435754289813179	0	-5.36511425	-48.00669	141904	106.8	106.3
tocantins	centenario	1	21	0	50.4672813161	-8.958464	-47.338399	135932	0	0
tocantins	chapada da natividade	5	24	0.000255018251813443	33.7461791182	-11.624268	-47.753905	240201	0	0
tocantins	chapada de areia	0	27	0.466566312525771	32.5968354237	-10.141989	-49.183108	96527	1.6	0.6
tocantins	colinas do tocantins	5	78	0	58.259755494	-8.054625	-48.481595	2205665	663	656.6
tocantins	colmeia	3	29	0	71.6470904707	-8.664681	-48.8020676667	590744	753	723.5
tocantins	combinado	2	11	0	71.1599281393	-12.818608	-46.552072	283815	0	0
tocantins	conceicao do tocantins	2	26	0	37.8256936408	-12.217278	-47.292869	206801	0	0
tocantins	cristalandia	21	36	0	38.5321553829	-10.590725	-49.1863	491939	0	0
tocantins	crixas do tocantins	2	24	0	38.5441201993	-11.104274	-48.915514	172670	0	0
tocantins	darcinopolis	4	22	0	24.3367649407	-6.6906315	-47.810968	350197	47.1	43.2
tocantins	dianopolis	6	48	0	43.8918346067	-11.625232	-46.820409	1620204	0	0
tocantins	divinopolis do tocantins	1	20	0.731133262767514	28.5353438855	-9.80209	-49.230473	405604	18.3	12.8
tocantins	dois irmaos do tocantins	5	21	0.555588555423843	33.8548154811	-9.261297	-49.067339	448002	65.4	57
tocantins	duere	11	29	0	26.6378973144	-11.341285	-49.265876	561179	34.6	29.5
tocantins	esperantina	2	30	0.128774773355628	60.4014927037	-5.313939	-48.5069766667	322789	218.3	197.6
tocantins	fatima	0	28	0	21.9348746574	-10.752509	-48.898983	269861	0	0
tocantins	figueiropolis	9	31	0	29.1486670608	-12.13678	-49.173847	603329	0	0
tocantins	filadelfia	3	24	0.14721781799855	66.6852773548	-7.337612	-47.484964	460063	0	0
tocantins	formoso do araguaia	19	33	0.000586295587199384	17.4899000228	-11.966909	-49.9733924667	2288674	187.5	157.9
tocantins	fortaleza do tabocao	5	23	0	40.0898390925	-9.058965	-48.517426	477467	401.1	400.9
tocantins	goianorte	3	24	0.00187561879911082	66.9368035267	-8.770521	-48.93689	320436	102.5	91.7
tocantins	goiatins	0	20	0	36.7728535765	-8.1374138571	-47.3862058571	627254	0	0
tocantins	guarai	8	55	0.216754111932057	57.65950395	-8.757451	-48.45014	1951108	1021.6	999.9
tocantins	gurupi	25	94	0	63.2501304435	-11.679123	-48.895951	7980826	0	0
tocantins	ipueiras	12	23	0	54.92990661	-11.147339	-48.440314	127815	0	0
tocantins	itacaja	3	28	0	32.0604138561	-8.5295693333	-47.5441651111	379124	0	0
tocantins	itaguatins	11	34	0	51.9570389998	-5.8243875	-47.477726	275177	362	322.5
tocantins	itapiratins	0	16	0	14.557076804	-8.38433	-48.1112	250717	0	0
tocantins	itapora do tocantins	0	16	0	61.9380506043	-8.568829	-48.693264	248495	877.4	850.3
tocantins	jau do tocantins	10	46	0.304486931604597	43.7898174638	-12.782063	-48.643926	254415	0	0
tocantins	juarina	3	13	0	52.2411268565	-8.117424	-49.098643	139486	210.3	201.9
tocantins	lagoa do tocantins	9	21	0	47.6418074207	-10.296887	-47.561447	130589	0	0
tocantins	lajeado	11	38	0.974358000620556	15.2890238823	-9.744682	-48.358504	208034	0	0
tocantins	lavandeira	5	23	0	14.8939361674	-12.791659	-46.506676	91758	0	0
tocantins	lizarda	0	16	0.0026604714075246	27.6524775384	-9.59457	-46.675165	139402	0	0
tocantins	luzinopolis	3	8	0	83.6090817739	-6.19399	-47.856828	132980	156	151.8
tocantins	mateiros	16	31	2.97550467628628	30.0939726337	-10.544429	-46.412466	541441	0	0
tocantins	maurilandia do tocantins	1	29	0	47.7642408763	-6.0084535	-47.5047105	141123	143.7	134.3
tocantins	miracema do tocantins	14	53	0.000454553522182337	16.3014482025	-9.7630366667	-48.507578	4463662	0	0
tocantins	miranorte	0	29	0	72.9799419154	-9.517405	-48.592632	779688	318.9	315.6
tocantins	monte do carmo	11	22	0	48.8799067983	-10.656788	-48.16748	682222	0	0
tocantins	monte santo do tocantins	0	9	0.174212776453234	30.0342456529	-9.9882875	-49.01662	145178	0.7	0.4
tocantins	muricilandia	13	35	0.0866506160020252	19.3808982272	-7.138519	-48.606745	239641	954.9	928.4
tocantins	natividade	9	31	0.220022637379186	40.7639899238	-11.705357	-47.727258	510634	0	0
tocantins	nazare	5	15	0	138.162379287	-6.3323996	-47.7707336	202851	282.5	266
tocantins	nova olinda	12	27	0	42.5065418248	-7.6745506667	-48.345784	1042960	823.1	820.7
tocantins	nova rosalandia	0	23	0	65.4725357479	-10.5237663333	-48.972813	186712	0	0
tocantins	novo acordo	0	36	0.382410291242836	44.5375611953	-10.05145	-47.718833	164809	0	0
tocantins	novo alegre	3	14	0	49.1747750585	-12.909939	-46.577297	117454	0	0
tocantins	novo jardim	2	25	0.000219537839022365	50.4326340493	-11.815875	-46.630787	169716	0	0
tocantins	oliveira de fatima	1	19	0	72.7674093809	-10.708363	-48.907402	99942	0	0
tocantins	palmas	42	130	0.335255749243288	62.3732441689	-10.163253	-48.351044	24253344	0	0
tocantins	palmeirante	5	15	0	41.998212256	-7.857561	-47.93425	375961	76.4	75.2
tocantins	palmeiropolis	8	39	0.218484315915806	29.2373664823	-13.039888	-48.413414	506016	0	0
tocantins	paraiso do tocantins	24	98	0	78.5511008512	-10.1031465	-48.8286475	4184194	0	0
tocantins	parana	10	47	0.0502251761073731	32.2574602225	-12.789102	-47.732872	730903	0	0
tocantins	pau darco	20	38	0	56.4919367035	-7.5144875	-49.0898835	292271	1054.9	1030.3
tocantins	pedro afonso	0	28	0	48.9729710776	-8.96445	-48.177556	1632706	20.9	15.6
tocantins	peixe	14	39	0.109878753648885	47.5809861483	-11.8398615	-48.5586165	2462883	0	0
tocantins	pequizeiro	4	23	0	51.6516189868	-8.593341	-48.93518	317642	842.4	788.4
tocantins	pindorama do tocantins	1	23	0.138229250606708	50.4603451568	-11.138203	-47.575688	254641	0	0
tocantins	piraque	13	23	0	64.5293405307	-6.769777	-48.293707	257876	765.3	739
tocantins	ponte alta do bom jesus	2	17	0	48.7978943814	-12.087813	-46.469587	211459	0	0
tocantins	ponte alta do tocantins	2	35	0.662092714554431	23.8105242309	-10.740673	-47.54118	369180	0	0
tocantins	porto alegre do tocantins	1	24	0	41.4053092038	-11.607259	-47.047426	130155	0	0
tocantins	porto nacional	26	115	0.141885291977903	45.7619661537	-10.70179025	-48.41269675	4097235	0	0
tocantins	praia norte	9	35	0	43.3157372052	-5.4618005714	-47.758945	248505	226	196.6
tocantins	presidente kennedy	0	14	0.261460074614673	55.4411373162	-8.529961	-48.504331	360278	340.1	333.9
tocantins	pugmil	8	23	0	59.6954003914	-10.424307	-48.89422	234079	0	0
tocantins	recursolandia	2	20	0	44.9467271499	-8.73536	-47.238041	168241	37.2	20.9
tocantins	riachinho	20	27	0	51.0304375124	-6.4845056	-48.1131034	191674	503.9	476.5
tocantins	rio da conceicao	2	22	0.296155771584749	93.2135183186	-11.40494	-46.8804	95312	0	0
tocantins	rio dos bois	3	18	0	22.7573791687	-9.343742	-48.533048	205944	17.5	17.5
tocantins	rio sono	2	36	7.32132507857561e-05	45.1441451249	-9.606451	-47.645178	256633	0	0
tocantins	sampaio	1	36	0.0315822204958869	53.9372627919	-5.3104875	-47.905349	169051	83.7	80
tocantins	sandolandia	22	31	0	38.5176158936	-12.3927825	-49.8388885	324683	4.2	4.2
tocantins	santa fe do araguaia	19	35	0	32.6657148638	-7.0772764	-48.970843	499664	1266	1202.1
tocantins	santa maria do tocantins	3	13	0	50.3589158226	-8.774976	-47.74527	179831	0	0
tocantins	santa rita do tocantins	3	25	0	22.6355148185	-10.947516	-49.225775	282292	21.3	15.4
tocantins	santa rosa do tocantins	14	20	0	52.3462300018	-11.451404	-48.119954	357932	0	0
tocantins	santa tereza do tocantins	13	25	0	108.5333117881	-10.282362	-47.806288	132511	0	0
tocantins	santa terezinha do tocantins	2	17	0	44.0160920705	-6.436998	-47.684285	118595	72.7	69.2
tocantins	sao bento do tocantins	5	20	0	51.2848063234	-6.044999	-47.919392	163613	349.2	333.6
tocantins	sao felix do tocantins	3	24	0.144016497164108	52.7037522957	-10.173286	-46.654981	62617	0	0
tocantins	sao miguel do tocantins	0	23	0	54.0337114747	-5.5358974286	-47.5754825714	320712	340.6	308.9
tocantins	sao salvador do tocantins	16	23	0.405888669921264	45.8001693014	-12.6796885	-48.2592885	478193	0	0
tocantins	sao sebastiao do tocantins	1	19	0	14.8052213457	-5.258961	-48.203834	159031	139.2	138.9
tocantins	silvanopolis	10	41	0	79.8181079575	-11.149861	-48.179824	420862	0	0
tocantins	sitio novo do tocantins	0	24	0	112.3215785753	-5.614582	-47.691433875	350895	296.3	280.8
tocantins	sucupira	2	21	0	50.0821455024	-11.986222	-48.911126	224279	0	0
tocantins	taguatinga	3	48	0	41.0031219136	-12.275628	-46.4440825	898522	0	0
tocantins	taipas do tocantins	2	36	0	40.0368145372	-12.192837	-46.984572	98017	0	0
tocantins	talisma	5	17	7.35158888754463e-05	28.3015086599	-12.5916915	-48.954387	299591	0	0
tocantins	tocantinia	21	24	0.044444958116	31.9502149755	-9.5318032821	-48.1839771026	222452	0	0
tocantins	tocantinopolis	8	36	0	58.2682951149	-6.252971875	-47.494351125	1052132	302.9	292.5
tocantins	tupirama	0	20	1.66904543688878e-05	32.2632975149	-8.98057	-48.206685	236351	0	0
tocantins	tupiratins	0	13	0.0168374543653529	72.0094555754	-8.39553	-48.122996	185360	2.2	0.1
tocantins	wanderlandia	6	26	0.00367368062717594	79.9977298916	-6.99668025	-48.082922	643331	314	280.7
tocantins	xambioa	11	37	0	42.9937873182	-6.4454105	-48.5182895	919693	1322.8	1227.7
